# Supplementary material for: Lipid Annotation by Combination of UHPLC-HRMS (MS), Molecular Networking, and Retention Time Prediction: Application to a Lipidomic Study of In Vitro Models of Dry Eye Disease
Source: Metabolites. 2020 May 29;10(6):225. doi: 10.3390/metabo10060225 (PMC7345884; doi:10.3390/metabo10060225)
Supplement: Supplementary file 1 [file metabolites-10-00225-s001.zip]

Archive with 4 entries (3 files):
- metabolites-785502-supplementary/
- metabolites-785502-supplementary/Annotation_Product_Ions_Lipides_MSMS.xlsx
- metabolites-785502-supplementary/Supplementary Informations - 200504.pdf
- metabolites-785502-supplementary/Supplementary_tR_prediction_model.xlsx
