# Supplementary material for: Lipid Annotation by Combination of UHPLC-HRMS (MS), Molecular Networking, and Retention Time Prediction: Application to a Lipidomic Study of In Vitro Models of Dry Eye Disease
Source: Metabolites. 2020 May 29;10(6):225. doi: 10.3390/metabo10060225 (PMC7345884; doi:10.3390/metabo10060225)
Supplement: Supplementary file 1 [file metabolites-10-00225-s001.zip › metabolites-785502-supplementary/Annotation_Product_Ions_Lipides_MSMS.xlsx]

## Sheet: PC
					SN2		SN1							SN2			SN1						SN1				SN2	SN1
Cluster	Adduits	tR	ID	m/z exp	NC	NI	NC	NI	TP	TP	rppm	m/z théo	rppm	AG exp	AG theo	rppm	AG exp	AG theo	rppm	[M-SN2] exp	[M-SN2] theo	rppm	GPEth exp	GPC	rppm		Masse AG-OH	Masse AG-OH		[M-SN1] exp	[M-SN1] theo	rppm
		5.87328	PE(30:0)	662.474	14	0	16	0	140.013	140.011		662.477	4.61425	227.2	227.202	8.36261	255.232	255.233	5.87698	452.281	452.278	-5.52757	196.036	196.038	8.67179		211.207	239.238			424.249	1e+06
	M-CH3		PC(:/12:0)		12	0				168.043	1000000	438.226	1000000		199.17	1000000		30.9819	1000000		256.059	1000000		224.069	1000000		183.175	14.987			455.229	1000000
	M-CH3		PC(:/12:1)		12	1				168.043	1000000	436.211	1000000		197.155	1e+06		30.9819	1000000		256.059	1000000		224.069	1000000		181.16	14.987			453.213	1000000
	M-CH3		PC(:/14:0)		14	0				168.043	1000000	466.258	1000000		227.202	1000000		30.9819	1000000		256.059	1000000		224.069	1000000		211.207	14.987			483.26	1000000
	M-CH3		PC(:/14:1)		14	1				168.043	1000000	464.242	1000000		225.186	1000000		30.9819	1000000		256.059	1000000		224.069	1000000		209.191	14.987			481.245	1000000
	M-CH3		PC(:/16:0)		16	0				168.043	1000000	494.289	1000000		255.233	1000000		30.9819	1000000		256.059	1000000		224.069	1000000		239.238	14.987			511.292	1000000
	M-CH3		PC(:/16:1)		16	1				168.043	1000000	492.273	1000000		253.217	1000000		30.9819	1000000		256.059	1000000		224.069	1000000		237.222	14.987			509.276	1000000
	M-CH3		PC(:/:)							168.043	1000000	270.038	1000000		30.9819	1000000		30.9819	1000000		256.059	1000000		224.069	1000000		14.987	14.987			287.041	1000000
	M+OAc		PC(:/:)							168.043	1000000	344.075	1000000		30.9819	1000000		30.9819	1000000		256.059	1000000		224.069	1000000		14.987	14.987			256.059	1000000
	M+OAc		PC(:/:)							169.043	1000000	345.075	1000000		30.9819	1000000		30.9819	1000000		257.059	1000000		224.069	1000000		14.987	14.987			257.059	1000000
	M+OAc		PC(:/:)							170.043	1000000	346.075	1000000		30.9819	1000000		30.9819	1000000		258.059	1000000		224.069	1000000		14.987	14.987			258.059	1000000
	M+OAc		PC(:/:)							171.043	1000000	347.075	1000000		30.9819	1000000		30.9819	1000000		259.059	1000000		224.069	1000000		14.987	14.987			259.059	1000000
	M+OAc		PC(:/:)							172.043	1000000	348.075	1000000		30.9819	1000000		30.9819	1000000		260.059	1000000		224.069	1000000		14.987	14.987			260.059	1000000
	M+OAc		PC(:/:)							173.043	1000000	349.075	1000000		30.9819	1000000		30.9819	1000000		261.059	1000000		224.069	1000000		14.987	14.987			261.059	1000000
	M+OAc		PC(:/:)							174.043	1000000	350.075	1000000		30.9819	1000000		30.9819	1000000		262.059	1000000		224.069	1000000		14.987	14.987			262.059	1000000
	M+OAc		PC(:/:)							175.043	1000000	351.075	1000000		30.9819	1000000		30.9819	1000000		263.059	1000000		224.069	1000000		14.987	14.987			263.059	1000000
	M+OAc		PC(:/:)							176.043	1000000	352.075	1000000		30.9819	1000000		30.9819	1000000		264.059	1000000		224.069	1000000		14.987	14.987			264.059	1000000
	M+OAc		PC(:/:)							177.043	1000000	353.075	1000000		30.9819	1000000		30.9819	1000000		265.059	1000000		224.069	1000000		14.987	14.987			265.059	1000000

## Sheet: PC-P
						SN2		SN1								SN2	SN1
cluster index	Adduct	tR	ID	Adducts	m/z exp	NC	NI	NC	NI	TP	m/z théo	rppm	AG exp	AG theo	rppm	Masse AG-OH	M-AG-OH	[M-SN2] exp	[M-SN2] theo	rppm
	M-CH3		PC-P(:/:)	PC-P [-CH3]						168.043	254.042	1000000		30.9819	1000000	14.987	14.987		240.063	1000000
	M-CH3		PC-P(:/:)	PC-P [-CH3]						168.043	254.042	1000000		30.9819	1000000	14.987	14.987		240.063	1000000
	M-CH3		PC-P(:/:)	PC-P [-CH3]						169.043	255.042	1000000		30.9819	1000000	14.987	14.987		241.063	1000000
	M-CH3		PC-P(:/:)	PC-P [-CH3]						170.043	256.042	1000000		30.9819	1000000	14.987	14.987		242.063	1000000
	M-CH3		PC-P(:/:)	PC-P [-CH3]						171.043	257.042	1000000		30.9819	1000000	14.987	14.987		243.063	1000000
	M-CH3		PC-P(:/:)	PC-P [-CH3]						172.043	258.042	1000000		30.9819	1000000	14.987	14.987		244.063	1000000
	M-CH3		PC-P(:/:)	PC-P [-CH3]						173.043	259.042	1000000		30.9819	1000000	14.987	14.987		245.063	1000000
	M-CH3		PC-P(:/:)	PC-P [-CH3]						174.043	260.042	1000000		30.9819	1000000	14.987	14.987		246.063	1000000
	M-CH3		PC-P(:/:)	PC-P [-CH3]						175.043	261.042	1000000		30.9819	1000000	14.987	14.987		247.063	1000000
	M-CH3		PC-P(:/:)	PC-P [-CH3]						176.043	262.042	1000000		30.9819	1000000	14.987	14.987		248.063	1000000
	M-CH3		PC-P(:/:)	PC-P [-CH3]						177.043	263.042	1000000		30.9819	1000000	14.987	14.987		249.063	1000000
	M+OAc		PC-P(:/:)	PC-P [+OAc]						168.043	328.08	1000000		30.9819	1000000	14.987	14.987		240.063	1000000
	M+OAc		PC-P(:/:)	PC-P [+OAc]						168.043	328.08	1000000		30.9819	1000000	14.987	14.987		240.063	1000000
	M+OAc		PC-P(:/:)	PC-P [+OAc]						168.043	328.08	1000000		30.9819	1000000	14.987	14.987		240.063	1000000
	M+OAc		PC-P(:/:)	PC-P [+OAc]						168.043	328.08	1000000		30.9819	1000000	14.987	14.987		240.063	1000000
	M+OAc		PC-P(:/:)	PC-P [+OAc]						168.043	328.08	1000000		30.9819	1000000	14.987	14.987		240.063	1000000
	M+OAc		PC-P(:/:)	PC-P [+OAc]						168.043	328.08	1000000		30.9819	1000000	14.987	14.987		240.063	1000000
	M+OAc		PC-P(:/:)	PC-P [+OAc]						168.043	328.08	1000000		30.9819	1000000	14.987	14.987		240.063	1000000
	M+OAc		PC-P(:/:)	PC-P [+OAc]						168.043	328.08	1000000		30.9819	1000000	14.987	14.987		240.063	1000000
	M+OAc		PC-P(:/:)	PC-P [+OAc]						168.043	328.08	1000000		30.9819	1000000	14.987	14.987		240.063	1000000

## Sheet: PC-O
						SN2		SN1								SN2	SN1
cluster index	Adduct	tR	ID	Adducts	m/z exp	NC	NI	NC	NI	TP	m/z théo	rppm	AG exp	AG theo	rppm	Masse AG-OH	M-AG-OH	[M-SN2] exp	[M-SN2] theo	rppm
	M-CH3		PC-O(:/:)	PC-O [-CH3]						168.043	256.058	1000000		30.9819	1000000	14.987	14.987		242.079	1000000
	M-CH3		PC-O(:/:)	PC-O [-CH3]						168.043	256.058	1000000		30.9819	1000000	14.987	14.987		242.079	1000000
	M-CH3		PC-O(:/:)	PC-O [-CH3]						168.043	256.058	1000000		30.9819	1000000	14.987	14.987		242.079	1000000
	M-CH3		PC-O(:/:)	PC-O [-CH3]						168.043	256.058	1000000		30.9819	1000000	14.987	14.987		242.079	1000000
	M-CH3		PC-O(:/:)	PC-O [-CH3]						168.043	256.058	1000000		30.9819	1000000	14.987	14.987		242.079	1000000
	M-CH3		PC-O(:/:)	PC-O [-CH3]						168.043	256.058	1000000		30.9819	1000000	14.987	14.987		242.079	1000000
	M-CH3		PC-O(:/:)	PC-O [-CH3]						168.043	256.058	1000000		30.9819	1000000	14.987	14.987		242.079	1000000
	M-CH3		PC-O(:/:)	PC-O [-CH3]						168.043	256.058	1000000		30.9819	1000000	14.987	14.987		242.079	1000000
	M-CH3		PC-O(:/:)	PC-O [-CH3]						168.043	256.058	1000000		30.9819	1000000	14.987	14.987		242.079	1000000
	M-CH3		PC-O(:/:)	PC-O [-CH3]						168.043	256.058	1000000		30.9819	1000000	14.987	14.987		242.079	1000000
	M-CH3		PC-O(:/:)	PC-O [-CH3]						168.043	256.058	1000000		30.9819	1000000	14.987	14.987		242.079	1000000
	M+OAc		PC-O(:/:)	PC-O [+OAc]						168.043	330.096	1e+06		30.9819	1000000	14.987	14.987		242.079	1000000
	M+OAc		PC-O(:/:)	PC-O [+OAc]						168.043	330.096	1e+06		30.9819	1000000	14.987	14.987		242.079	1000000
	M+OAc		PC-O(:/:)	PC-O [+OAc]						168.043	330.096	1e+06		30.9819	1000000	14.987	14.987		242.079	1000000
	M+OAc		PC-O(:/:)	PC-O [+OAc]						168.043	330.096	1e+06		30.9819	1000000	14.987	14.987		242.079	1000000
	M+OAc		PC-O(:/:)	PC-O [+OAc]						168.043	330.096	1e+06		30.9819	1000000	14.987	14.987		242.079	1000000
	M+OAc		PC-O(:/:)	PC-O [+OAc]						168.043	330.096	1e+06		30.9819	1000000	14.987	14.987		242.079	1000000
	M+OAc		PC-O(:/:)	PC-O [+OAc]						168.043	330.096	1e+06		30.9819	1000000	14.987	14.987		242.079	1000000
	M+OAc		PC-O(:/:)	PC-O [+OAc]						168.043	330.096	1e+06		30.9819	1000000	14.987	14.987		242.079	1000000
	M+OAc		PC-O(:/:)	PC-O [+OAc]						168.043	330.096	1e+06		30.9819	1000000	14.987	14.987		242.079	1000000

## Sheet: PE
					SN2		SN1							SN2			SN1						SN1				SN2	SN1
cluster index	tR	ID	Adduits	m/z exp	NC	NI	NC	NI	TP	TP	rppm	m/z théo	rppm	AG exp	AG theo	rppm	AG exp	AG theo	rppm	[M-SN2] exp	[M-SN2] theo	rppm	GPEth exp	GPEth theo	rppm		Masse AG-OH	Masse AG-OH		[M-SN1] exp	[M-SN1] theo	rppm
1270	6.19	PE(16:1/18:1)		714.507	16	1	18	1	140.011	140.011	4.28537	714.509	2.37926	253.216	253.217	7.10852	281.247	281.249	6.40003	478.288	478.294	12.3355	196.037	196.038	7.14147		237.222	265.254		450.27	450.265	-11.3267
		PE(:/:)								140.011	1000000	242.006	1000000		30.9819	1000000		30.9819	1000000		228.027	1000000		196.038	1000000		14.987	14.987			259.009	1000000
		PE(:/:)								140.011	1000000	242.006	1000000		30.9819	1000000		30.9819	1000000		228.027	1000000		196.038	1000000		14.987	14.987			259.009	1000000
		PE(:/:)								140.011	1000000	242.006	1000000		30.9819	1000000		30.9819	1000000		228.027	1000000		196.038	1000000		14.987	14.987			259.009	1000000
		PE(:/:)								140.011	1000000	242.006	1000000		30.9819	1000000		30.9819	1000000		228.027	1000000		196.038	1000000		14.987	14.987			259.009	1000000
		PE(:/:)								140.011	1000000	242.006	1000000		30.9819	1000000		30.9819	1000000		228.027	1000000		196.038	1000000		14.987	14.987			259.009	1000000
		PE(:/:)								140.011	1000000	242.006	1000000		30.9819	1000000		30.9819	1000000		228.027	1000000		196.038	1000000		14.987	14.987			259.009	1000000
		PE(:/:)								140.011	1000000	242.006	1000000		30.9819	1000000		30.9819	1000000		228.027	1000000		196.038	1000000		14.987	14.987			259.009	1000000
		PE(:/:)								140.011	1000000	242.006	1000000		30.9819	1000000		30.9819	1000000		228.027	1000000		196.038	1000000		14.987	14.987			259.009	1000000
		PE(:/:)								140.011	1000000	242.006	1000000		30.9819	1000000		30.9819	1000000		228.027	1000000		196.038	1000000		14.987	14.987			259.009	1000000
		PE(:/:)								140.011	1000000	242.006	1000000		30.9819	1000000		30.9819	1000000		228.027	1000000		196.038	1000000		14.987	14.987			259.009	1000000
		PE(:/:)								140.011	1000000	242.006	1000000		30.9819	1000000		30.9819	1000000		228.027	1000000		196.038	1000000		14.987	14.987			259.009	1000000
		PE(:/:)								140.011	1000000	242.006	1000000		30.9819	1000000		30.9819	1000000		228.027	1000000		196.038	1000000		14.987	14.987			259.009	1000000
		PE(:/:)								140.011	1000000	242.006	1000000		30.9819	1000000		30.9819	1000000		229.035	1000000		196.038	1000000		14.987	14.987			228.027	1000000
		PE(:/:)								140.011	1000000	242.006	1000000		30.9819	1000000		30.9819	1000000		228.027	1000000		196.038	1000000		14.987	14.987			259.009	1000000
		PE(:/:)								140.011	1000000	242.006	1000000		30.9819	1000000		30.9819	1000000		228.027	1000000		196.038	1000000		14.987	14.987			259.009	1000000
		PE(:/:)								140.011	1000000	242.006	1000000		30.9819	1000000		30.9819	1000000		228.027	1000000		196.038	1000000		14.987	14.987			259.009	1000000
		PE(:/:)								140.011	1000000	242.006	1000000		30.9819	1000000		30.9819	1000000		228.027	1000000		196.038	1000000		14.987	14.987			259.009	1000000
		PE(:/:)								140.011	1000000	242.006	1000000		30.9819	1000000		30.9819	1000000		228.027	1000000		196.038	1000000		14.987	14.987			259.009	1000000
		PE(:/:)								140.011		242.006	1000000		30.9819	1000000		30.9819	1000000		228.027	1000000		196.038	1000000		14.987	14.987			259.009	1000000
		PE(:/:)								140.011		242.006	1000000		30.9819	1000000		30.9819	1000000		228.027	1000000		196.038	1000000		14.987	14.987			259.009	1000000
		PE(:/:)								140.011		242.006	1000000		30.9819	1000000		30.9819	1000000		228.027	1000000		196.038	1000000		14.987	14.987			259.009	1000000
		PE(:/:)								140.011		242.006	1000000		30.9819	1000000		30.9819	1000000		228.027	1000000		196.038	1000000		14.987	14.987			259.009	1000000

## Sheet: PE-P
						SN2		SN1										SN2	SN1					SN1
Discriminants	Cluster index	RT	Name		m/z exp	NC	NI	NC	NI	TP	TP	rppm	m/z théo	rppm	AG exp	AG theo	rppm	Masse AG-OH	M-AG-OH	[M-SN2] exp	[M-SN2] theo	rppm		GPEth exp	GPEth theo	rppm
U163	1133	6.45	PE-P(16:0/20:4)		722.512	20	4	16	0	140.015	140.011	-27.8549	722.513	1.93768	303.233	303.233	1.97868	287.238	239.238	436.282	436.283	2.5213		196.039	196.038	-4.08084
U177			PE-P(:/:)								140.011	1000000	226.011	1000000		30.9819	1000000	14.987	14.987		212.032	1000000			196.038	1000000
			PE-P(:/:)								140.011	1000000	226.011	1000000		30.9819	1000000	14.987	14.987		212.032	1000000			196.038	1000000
			PE-P(:/:)								140.011	1000000	226.011	1000000		30.9819	1000000	14.987	14.987		212.032	1000000			196.038	1000000
			PE-P(:/:)								140.011	1000000	226.011	1000000		30.9819	1000000	14.987	14.987		212.032	1000000			196.038	1000000
			PE-P(:/:)								140.011	1000000	226.011	1000000		30.9819	1000000	14.987	14.987		212.032	1000000			196.038	1000000
			PE-P(:/:)								140.011	1000000	226.011	1000000		30.9819	1000000	14.987	14.987		212.032	1000000			196.038	1000000
			PE-P(:/:)								140.011	1000000	226.011	1000000		30.9819	1000000	14.987	14.987		212.032	1000000			196.038	1000000
			PE-P(:/:)								140.011	1000000	226.011	1000000		30.9819	1000000	14.987	14.987		212.032	1000000			196.038	1000000
											140.011	1000000	226.011	1000000		30.9819	1000000	14.987	14.987		212.032	1000000			196.038	1000000
			PE-O(:/:)								140.011	1000000	226.011	1000000		30.9819	1000000	14.987	14.987		212.032	1000000			196.038	1000000
											140.011	1000000	226.011	1000000		30.9819	1000000	14.987	14.987		212.032	1000000			196.038	1000000
			PE-P(:/:)								140.011	1000000	226.011	1000000		30.9819	1000000	14.987	14.987		212.032	1000000			196.038	1000000
											140.011	1000000	226.011	1000000		30.9819	1000000	14.987	14.987		212.032	1000000			196.038	1000000
			PE-O(:/:)								140.011	1000000	226.011	1000000		30.9819	1000000	14.987	14.987		212.032	1000000			196.038	1000000
			PE-P(:/:)								140.011	1000000	226.011	1000000		30.9819	1000000	14.987	14.987		212.032	1000000			196.038	1000000
			PE-P(:/:)								140.011	1000000	226.011	1000000		30.9819	1000000	14.987	14.987		212.032	1000000			196.038	1000000
											140.011	1000000	226.011	1000000		30.9819	1000000	14.987	14.987		212.032	1000000			196.038	1000000
			PE-O(:/:)								140.011	1000000	226.011	1000000		30.9819	1000000	14.987	14.987		212.032	1000000			196.038	1000000
			PE-P(:/:)								140.011	1000000	226.011	1000000		30.9819	1000000	14.987	14.987		212.032	1000000			196.038	1000000
			PE-P(:/:)								140.011	1000000	226.011	1000000		30.9819	1000000	14.987	14.987		212.032	1000000			196.038	1000000
			PE-P(:/:)								140.011	1000000	226.011	1000000		30.9819	1000000	14.987	14.987		212.032	1000000			196.038	1000000
			PE-P(:/:)								140.011	1000000	226.011	1000000		30.9819	1000000	14.987	14.987		212.032	1000000			196.038	1000000
																									196.038	1000000
																									196.038	1000000
																									196.038	1000000

## Sheet: PE-O
						SN2		SN1										SN2	SN1					SN1
Discriminants	Cluster index	RT	Name		m/z exp	NC	NI	NC	NI	TP	TP	rppm	m/z théo	rppm	AG exp	AG theo	rppm	Masse AG-OH	M-AG-OH	[M-SN2] exp	[M-SN2] theo	rppm		GPEth exp	GPEth theo	rppm
	80	6.53	PE-O(16:0/20:4)		724.524	20	4	16	0	140.011	140.011	0	724.529	7.45312	303.232	303.233	3.29779	287.238	239.238	438.286	438.299	29.6601		196.037	196.038	2.55053
	80	6.53	PE-O(:/:)								140.011	1000000	228.027	1000000		30.9819	1000000	14.987	14.987		214.048	1000000			196.038	1000000
	80	6.53	PE-O(:/:)								140.011	1000000	228.027	1000000		30.9819	1000000	14.987	14.987		214.048	1000000			196.038	1000000
	80	6.53	PE-O(:/:)								140.011	1000000	228.027	1000000		30.9819	1000000	14.987	14.987		214.048	1000000			196.038	1000000
	80	6.53	PE-O(:/:)								140.011	1000000	228.027	1000000		30.9819	1000000	14.987	14.987		214.048	1000000			196.038	1000000
	80	6.53	PE-O(:/:)								140.011	1000000	228.027	1000000		30.9819	1000000	14.987	14.987		214.048	1000000			196.038	1000000
	80	6.53	PE-O(:/:)								140.011	1000000	228.027	1000000		30.9819	1000000	14.987	14.987		214.048	1000000			196.038	1000000
	80	6.53	PE-O(:/:)								140.011	1000000	228.027	1000000		30.9819	1000000	14.987	14.987		214.048	1000000			196.038	1000000
	80	6.53	PE-O(:/:)								140.011	1000000	228.027	1000000		30.9819	1000000	14.987	14.987		214.048	1000000			196.038	1000000
	80	6.53	PE-O(:/:)								140.011	1000000	228.027	1000000		30.9819	1000000	14.987	14.987		214.048	1000000			196.038	1000000
	80	6.53	PE-O(:/:)								140.011	1000000	228.027	1000000		30.9819	1000000	14.987	14.987		214.048	1000000			196.038	1000000
	80	6.53	PE-O(:/:)								140.011	1000000	228.027	1000000		30.9819	1000000	14.987	14.987		214.048	1000000			196.038	1000000
	80	6.53	PE-O(:/:)								140.011	1000000	228.027	1000000		30.9819	1000000	14.987	14.987		214.048	1000000			196.038	1000000
	80	6.53	PE-O(:/:)								140.011	1000000	228.027	1000000		30.9819	1000000	14.987	14.987		214.048	1000000			196.038	1000000
	80	6.53	PE-O(:/:)								140.011	1000000	228.027	1000000		30.9819	1000000	14.987	14.987		214.048	1000000			196.038	1000000
	80	6.53	PE-O(:/:)								140.011	1000000	228.027	1000000		30.9819	1000000	14.987	14.987		214.048	1000000			196.038	1000000
	80	6.53	PE-O(:/:)								140.011	1000000	228.027	1000000		30.9819	1000000	14.987	14.987		214.048	1000000			196.038	1000000
	80	6.53	PE-O(:/:)								140.011	1000000	228.027	1000000		30.9819	1000000	14.987	14.987		214.048	1000000			196.038	1000000
	80	6.53	PE-O(:/:)								140.011	1000000	228.027	1000000		30.9819	1000000	14.987	14.987		214.048	1000000			196.038	1000000
	80	6.53	PE-O(:/:)								140.011	1000000	228.027	1000000		30.9819	1000000	14.987	14.987		214.048	1000000			196.038	1000000
	80	6.53	PE-O(:/:)								140.011	1000000	228.027	1000000		30.9819	1000000	14.987	14.987		214.048	1000000			196.038	1000000
	80	6.53	PE-O(:/:)								140.011	1000000	228.027	1000000		30.9819	1000000	14.987	14.987		214.048	1000000			196.038	1000000

## Sheet: PG
					SN2		SN1							SN2			SN1						SN1				SN2	SN1
cluster index	tR	ID	Adduits	m/z exp	NC	NI	NC	NI	TP	TP	rppm	m/z théo	rppm	AG exp	AG theo	rppm	AG exp	AG theo	rppm	[M-SN2] exp	[M-SN2] theo	rppm	GPG exp	GPG theo	rppm		Masse AG-OH	Masse AG-OH		[M-SN1] exp	[M-SN1] theo	rppm
874	5.76	PG(18:0/18:2)		773.53	18	2	18	0	152.996	152.996	0.653613	773.535	6.33455	279.232	279.233	3.58124	283.263	283.264	3.8833	511.303	511.305	3.12925	227.029	227.033	15.8568		263.238	267.27		507.272	507.273	3.74551
818	4.79	PG(:/:)								152.996	1000000	273.001	1e+06		30.9819	1000000		30.9819	1000000		259.022	1000000		227.033	1000000		14.987	14.987			259.022	1000000
192	6.18	PG(:/:)								152.996	1000000	273.001	1e+06		30.9819	1000000		30.9819	1000000		259.022	1000000		227.033	1000000		14.987	14.987			259.022	1000000
										152.996	1000000	273.001	1e+06		30.9819	1000000		30.9819	1000000		259.022	1000000		227.033	1000000		14.987	14.987			259.022	1000000
										152.996	1000000	273.001	1e+06		30.9819	1000000		30.9819	1000000		259.022	1000000		227.033	1000000		14.987	14.987			259.022	1000000
										152.996	1000000	273.001	1e+06		30.9819	1000000		30.9819	1000000		259.022	1000000		227.033	1000000		14.987	14.987			259.022	1000000
										152.996	1000000	273.001	1e+06		30.9819	1000000		30.9819	1000000		259.022	1000000		227.033	1000000		14.987	14.987			259.022	1000000
										152.996	1000000	273.001	1e+06		30.9819	1000000		30.9819	1000000		259.022	1000000		227.033	1000000		14.987	14.987			259.022	1000000
										152.996	1000000	273.001	1e+06		30.9819	1000000		30.9819	1000000		259.022	1000000		227.033	1000000		14.987	14.987			259.022	1000000
										152.996	1000000	273.001	1e+06		30.9819	1000000		30.9819	1000000		259.022	1000000		227.033	1000000		14.987	14.987			259.022	1000000
										152.996	1000000	273.001	1e+06		30.9819	1000000		30.9819	1000000		259.022	1000000		227.033	1000000		14.987	14.987			259.022	1000000
										152.996	1000000	273.001	1e+06		30.9819	1000000		30.9819	1000000		259.022	1000000		227.033	1000000		14.987	14.987			259.022	1000000
										152.996	1000000	273.001	1e+06		30.9819	1000000		30.9819	1000000		259.022	1000000		227.033	1000000		14.987	14.987			259.022	1000000
										152.996	1000000	273.001	1e+06		30.9819	1000000		30.9819	1000000		259.022	1000000		227.033	1000000		14.987	14.987			259.022	1000000
										152.996	1000000	273.001	1e+06		30.9819	1000000		30.9819	1000000		259.022	1000000		227.033	1000000		14.987	14.987			259.022	1000000
										152.996	1000000	273.001	1e+06		30.9819	1000000		30.9819	1000000		259.022	1000000		227.033	1000000		14.987	14.987			259.022	1000000
										152.996	1000000	273.001	1e+06		30.9819	1000000		30.9819	1000000		259.022	1000000		227.033	1000000		14.987	14.987			259.022	1000000
										152.996	1000000	273.001	1e+06		30.9819	1000000		30.9819	1000000		259.022	1000000		227.033	1000000		14.987	14.987			259.022	1000000
										152.996	1000000	273.001	1e+06		30.9819	1000000		30.9819	1000000		259.022	1000000		227.033	1000000		14.987	14.987			259.022	1000000
										152.996	1000000	273.001	1e+06		30.9819	1000000		30.9819	1000000		259.022	1000000		227.033	1000000		14.987	14.987			259.022	1000000
										152.996	1000000	273.001	1e+06		30.9819	1000000		30.9819	1000000		259.022	1000000		227.033	1000000		14.987	14.987			259.022	1000000
										152.996	1000000	273.001	1e+06		30.9819	1000000		30.9819	1000000		259.022	1000000		227.033	1000000		14.987	14.987			259.022	1000000
										152.996	1000000	273.001	1e+06		30.9819	1000000		30.9819	1000000		259.022	1000000		227.033	1000000		14.987	14.987			259.022	1000000
										152.996	1000000	273.001	1e+06		30.9819	1000000		30.9819	1000000		259.022	1000000		227.033	1000000		14.987	14.987			259.022	1000000
										152.996	1000000	273.001	1e+06		30.9819	1000000		30.9819	1000000		259.022	1000000		227.033	1000000		14.987	14.987			259.022	1000000
										152.996	1000000	273.001	1e+06		30.9819	1000000		30.9819	1000000		259.022	1000000		227.033	1000000		14.987	14.987			259.022	1000000
										152.996	1000000	273.001	1e+06		30.9819	1000000		30.9819	1000000		259.022	1000000		227.033	1000000		14.987	14.987			259.022	1000000

## Sheet: PI
					SN2		SN1							SN2			SN1						SN1				SN2	SN1
cluster index	tR	ID	Adduits	m/z exp	NC	NI	NC	NI	TP	TP	rppm	m/z théo	rppm	AG exp	AG theo	rppm	AG exp	AG theo	rppm	[M-SN2] exp	[M-SN2] theo	rppm	GPi exp	GPi theo	rppm		Masse AG-OH	Masse AG-OH		[M-SN1] exp	[M-SN1] theo	rppm
213	6.46	PI(18:0/18:0)		865.578	18	0	18	0	241.012	241.012	-1.65967	865.583	5.89198	283.263	283.264	4.94238	283.263	283.264	4.94238	581.308	581.31	4.98873	223.006	223.001	-22.8698		267.27	267.27		581.31	581.31	0
		PI(:/:)								241.012	1000000	361.018	1000000		30.9819	1000000		30.9819	1000000		329.028	1000000		223.001	1e+06		14.987	14.987			347.038	1000000
		PI(:/:)								241.012	1000000	361.018	1000000		30.9819	1000000		30.9819	1000000		329.028	1000000		223.001	1e+06		14.987	14.987			347.038	1000000
		PI(:/:)								241.012	1000000	361.018	1000000		30.9819	1000000		30.9819	1000000		329.028	1000000		223.001	1e+06		14.987	14.987			347.038	1000000
		PI(:/:)								241.012	1000000	361.018	1000000		30.9819	1000000		30.9819	1000000		329.028	1000000		223.001	1e+06		14.987	14.987			347.038	1000000
		PI(:/:)								241.012	1000000	361.018	1000000		30.9819	1000000		30.9819	1000000		329.028	1000000		223.001	1e+06		14.987	14.987			347.038	1000000
		PI(:/:)								241.012	1000000	361.018	1000000		30.9819	1000000		30.9819	1000000		329.028	1000000		223.001	1e+06		14.987	14.987			347.038	1000000
		PI(:/:)								241.012	1000000	361.018	1000000		30.9819	1000000		30.9819	1000000		329.028	1000000		223.001	1e+06		14.987	14.987			347.038	1000000
		PI(:/:)								241.012	1000000	361.018	1000000		30.9819	1000000		30.9819	1000000		329.028	1000000		223.001	1e+06		14.987	14.987			347.038	1000000
		PI(:/:)								241.012	1000000	361.018	1000000		30.9819	1000000		30.9819	1000000		329.028	1000000		223.001	1e+06		14.987	14.987			347.038	1000000
		PI(:/:)								241.012	1000000	361.018	1000000		30.9819	1000000		30.9819	1000000		329.028	1000000		223.001	1e+06		14.987	14.987			347.038	1000000
		PI(:/:)								241.012	1000000	361.018	1000000		30.9819	1000000		30.9819	1000000		329.028	1000000		223.001	1e+06		14.987	14.987			347.038	1000000
		PI(:/:)								241.012	1000000	361.018	1000000		30.9819	1000000		30.9819	1000000		329.028	1000000		223.001	1e+06		14.987	14.987			347.038	1000000
		PI(:/:)								241.012	1000000	361.018	1000000		30.9819	1000000		30.9819	1000000		329.028	1000000		223.001	1e+06		14.987	14.987			347.038	1000000
		PI(:/:)								241.012	1000000	361.018	1000000		30.9819	1000000		30.9819	1000000		329.028	1000000		223.001	1e+06		14.987	14.987			347.038	1000000
		PI(:/:)								241.012	1000000	361.018	1000000		30.9819	1000000		30.9819	1000000		329.028	1000000		223.001	1e+06		14.987	14.987			347.038	1000000
		PI(:/:)								241.012	1000000	361.018	1000000		30.9819	1000000		30.9819	1000000		329.028	1000000		223.001	1e+06		14.987	14.987			347.038	1000000
		PI(:/:)								241.012	1000000	361.018	1000000		30.9819	1000000		30.9819	1000000		329.028	1000000		223.001	1e+06		14.987	14.987			347.038	1000000
		PI(:/:)								241.012	1000000	361.018	1000000		30.9819	1000000		30.9819	1000000		329.028	1000000		223.001	1e+06		14.987	14.987			347.038	1000000
		PI(:/:)								241.012	1000000	361.018	1000000		30.9819	1000000		30.9819	1000000		329.028	1000000		223.001	1e+06		14.987	14.987			347.038	1000000
		PI(:/:)								241.012	1000000	361.018	1000000		30.9819	1000000		30.9819	1000000		329.028	1000000		223.001	1e+06		14.987	14.987			347.038	1000000
		PI(:/:)								241.012	1000000	361.018	1000000		30.9819	1000000		30.9819	1000000		329.028	1000000		223.001	1e+06		14.987	14.987			347.038	1000000
		PI(:/:)								241.012	1000000	361.018	1000000		30.9819	1000000		30.9819	1000000		329.028	1000000		223.001	1e+06		14.987	14.987			347.038	1000000
		PI(:/:)								241.012	1000000	361.018	1000000		30.9819	1000000		30.9819	1000000		329.028	1000000		223.001	1e+06		14.987	14.987			347.038	1000000
		PI(:/:)								241.012	1000000	361.018	1000000		30.9819	1000000		30.9819	1000000		329.028	1000000		223.001	1e+06		14.987	14.987			347.038	1000000
		PI(:/:)								241.012	1000000	361.018	1000000		30.9819	1000000		30.9819	1000000		329.028	1000000		223.001	1e+06		14.987	14.987			347.038	1000000
		PI(:/:)								241.012	1000000	361.018	1000000		30.9819	1000000		30.9819	1000000		329.028	1000000		223.001	1e+06		14.987	14.987			347.038	1000000

## Sheet: PS
					SN2		SN1							SN2			SN1							SN2	SN1
cluster index	tR	ID	Adduits	m/z exp	NC	NI	NC	NI	TP	TP	rppm	m/z théo	rppm	AG exp	AG theo	rppm	AG exp	AG theo	rppm	[M-SN2-Ser] exp	[M-SN2] theo	rppm		Masse AG-OH	Masse AG-OH		[M-SN1] exp	[M-SN1] theo	rppm
130	5.28	PS(16:0/18:2)		758.493	18	2	16	0	152.996	152.996	0.653613	758.495	2.6368	279.232	279.233	4.65561	255.232	255.233	4.30979	391.226	391.222	-9.20193		263.238	239.238		409.23	409.234	7.8195
		PS(:/:)								152.996	1000000	285.993	1e+06		30.9819	1000000		30.9819	1000000		166.971	1000000		14.987	14.987		409.236	184.982	-1.2123e+06
		PS(:/:)								152.996	1000000	285.993	1e+06		30.9819	1000000		30.9819	1000000		166.971	1000000		14.987	14.987		437.265	184.982	-1.36382e+06
		PS(:/:)								153.996	1000000	286.993	1e+06		30.9819	1000000		30.9819	1000000		167.971	1000000		14.987	14.987		438.265	185.982	-1.35649e+06
		PS(:/:)								152.996	1000000	285.993	1e+06		30.9819	1000000		30.9819	1000000		166.971	1000000		14.987	14.987		409.23	184.982	-1.21227e+06
		PS(:/:)								152.996	1000000	285.993	1e+06		30.9819	1000000		30.9819	1000000		166.971	1000000		14.987	14.987		437.27	184.982	-1.36385e+06
		PS(:/:)								152.996	1000000	285.993	1e+06		30.9819	1000000		30.9819	1000000		166.971	1000000		14.987	14.987		435.25	184.982	-1.35293e+06
		PS(:/:)								152.996	1000000	285.993	1e+06		30.9819	1000000		30.9819	1000000		166.971	1000000		14.987	14.987		435.24	184.982	-1.35287e+06
		PS(:/:)								152.996	1000000	285.993	1e+06		30.9819	1000000		30.9819	1000000		166.971	1000000		14.987	14.987		437.266	184.982	-1.36383e+06
		PS(:/:)								152.996	1000000	285.993	1e+06		30.9819	1000000		30.9819	1000000		166.971	1000000		14.987	14.987		437.266	184.982	-1.36383e+06
		PS(:/:)								152.996	1000000	285.993	1e+06		30.9819	1000000		30.9819	1000000		166.971	1000000		14.987	14.987		437.267	184.982	-1.36383e+06
		PS(:/:)								152.996	1000000	285.993	1e+06		30.9819	1000000		30.9819	1000000		166.971	1000000		14.987	14.987		437.271	184.982	-1.36385e+06
		PS(:/:)								152.996	1000000	285.993	1e+06		30.9819	1000000		30.9819	1000000		166.971	1000000		14.987	14.987		409.235	184.982	-1.21229e+06
		PS(:/:)								152.996	1000000	285.993	1e+06		30.9819	1000000		30.9819	1000000		166.971	1000000		14.987	14.987		409.233	184.982	-1.21228e+06
		PS(:/:)								152.996	1000000	285.993	1e+06		30.9819	1000000		30.9819	1000000		166.971	1000000		14.987	14.987		409.236	184.982	-1.2123e+06
		PS(:/:)								152.996	1000000	285.993	1e+06		30.9819	1000000		30.9819	1000000		166.971	1000000		14.987	14.987		423.256	184.982	-1.28809e+06
		PS(:/:)								152.996	1000000	285.993	1e+06		30.9819	1000000		30.9819	1000000		166.971	1000000		14.987	14.987		409.239	184.982	-1.21231e+06
		PS(:/:)								152.996	1000000	285.993	1e+06		30.9819	1000000		30.9819	1000000		166.971	1000000		14.987	14.987		409.235	184.982	-1.21229e+06
		PS(:/:)								152.996	1000000	285.993	1e+06		30.9819	1000000		30.9819	1000000		166.971	1000000		14.987	14.987			184.982	1e+06
		PS(:/:)								152.996	1000000	285.993	1e+06		30.9819	1000000		30.9819	1000000		166.971	1000000		14.987	14.987		449.269	184.982	-1.42872e+06
		PS(:/:)								152.996	1000000	285.993	1e+06		30.9819	1000000		30.9819	1000000		166.971	1000000		14.987	14.987		437.276	184.982	-1.36388e+06
		PS(:/:)								152.996	1000000	285.993	1e+06		30.9819	1000000		30.9819	1000000		166.971	1000000		14.987	14.987		437.26	184.982	-1.36379e+06
		PS(:/:)								152.996	1000000	285.993	1e+06		30.9819	1000000		30.9819	1000000		166.971	1000000		14.987	14.987		435.25	184.982	-1.35293e+06
		PS(:/:)								152.996	1000000	285.993	1e+06		30.9819	1000000		30.9819	1000000		166.971	1000000		14.987	14.987		435.248	184.982	-1.35292e+06
		PS(:/:)								152.996	1000000	285.993	1e+06		30.9819	1000000		30.9819	1000000		166.971	1000000		14.987	14.987		435.229	184.982	-1.35282e+06
		PS(:/:)								152.996	1000000	285.993	1e+06		30.9819	1000000		30.9819	1000000		166.971	1000000		14.987	14.987			184.982	1e+06
		PS(:/:)								152.996	1000000	285.993	1e+06		30.9819	1000000		30.9819	1000000		166.971	1000000		14.987	14.987			184.982	1e+06
		PS(:/:)								152.996	1000000	285.993	1e+06		30.9819	1000000		30.9819	1000000		166.971	1000000		14.987	14.987			184.982	1e+06
		PS(:/:)								152.996	1000000	285.993	1e+06		30.9819	1000000		30.9819	1000000		166.971	1000000		14.987	14.987			184.982	1e+06
		PS(:/:)								152.996	1000000	285.993	1e+06		30.9819	1000000		30.9819	1000000		166.971	1000000		14.987	14.987			184.982	1e+06
		PS(:/:)								152.996	1000000	285.993	1e+06		30.9819	1000000		30.9819	1000000		166.971	1000000		14.987	14.987			184.982	1e+06
		PS(:/:)								152.996	1000000	285.993	1e+06		30.9819	1000000		30.9819	1000000		166.971	1000000		14.987	14.987			184.982	1e+06
		PS(:/:)								152.996	1000000	285.993	1e+06		30.9819	1000000		30.9819	1000000		166.971	1000000		14.987	14.987			184.982	1e+06
		PS(:/:)								152.996	1000000	285.993	1e+06		30.9819	1000000		30.9819	1000000		166.971	1000000		14.987	14.987			184.982	1e+06
		PS(:/:)								152.996	1000000	285.993	1e+06		30.9819	1000000		30.9819	1000000		166.971	1000000		14.987	14.987			184.982	1e+06
		PS(:/:)								152.996	1000000	285.993	1e+06		30.9819	1000000		30.9819	1000000		166.971	1000000		14.987	14.987			184.982	1e+06
		PS(:/:)								152.996	1000000	285.993	1e+06		30.9819	1000000		30.9819	1000000		166.971	1000000		14.987	14.987			184.982	1e+06
		PS(:/:)								152.996	1000000	285.993	1e+06		30.9819	1000000		30.9819	1000000		166.971	1000000		14.987	14.987			184.982	1e+06
		PS(:/:)								152.996	1000000	285.993	1e+06		30.9819	1000000		30.9819	1000000		166.971	1000000		14.987	14.987			184.982	1e+06
		PS(:/:)								152.996	1000000	285.993	1e+06		30.9819	1000000		30.9819	1000000		166.971	1000000		14.987	14.987			184.982	1e+06

## Sheet: PA
					SN2		SN1							SN2			SN1							SN2	SN1
cluster index	tR	ID	Adduits	m/z exp	NC	NI	NC	NI	TP	TP	rppm	m/z théo	rppm	AG exp	AG theo	rppm	AG exp	AG theo	rppm	[M-SN2-Ser] exp	[M-SN2] theo	rppm		Masse AG-OH	Masse AG-OH		[M-SN1] exp	[M-SN1] theo	rppm
94	5.01	PA(14:0/14:0)		591.401	14	0	14	0	152.996	152.996	-1.96084	591.4	-1.85999	227.201	227.202	5.28165	227.201	227.202	5.28165	363.189	363.191	3.30405		211.207	211.207		363.189	363.191	3.30405
145	6.98	PA(:/:)								152.996	1000000	198.961	1000000		30.9819	1000000		30.9819	1000000		166.971	1000000		14.987	14.987			166.971	1000000
779	6.17	PA(:/:)								152.996	1000000	198.961	1000000		30.9819	1000000		30.9819	1000000		166.971	1000000		14.987	14.987			166.971	1000000
948	5.62	PA(:/:)								152.996	1000000	198.961	1000000		30.9819	1000000		30.9819	1000000		166.971	1000000		14.987	14.987			166.971	1000000
1432	6.44	PA(:/:)								152.996	1000000	198.961	1000000		30.9819	1000000		30.9819	1000000		166.971	1000000		14.987	14.987			166.971	1000000
858	5.29	PA(:/:)								152.996	1000000	198.961	1000000		30.9819	1000000		30.9819	1000000		166.971	1000000		14.987	14.987			166.971	1000000
145	7.04	PA(:/:)								152.996	1000000	198.961	1000000		30.9819	1000000		30.9819	1000000		166.971	1000000		14.987	14.987			166.971	1000000
		PA(:/:)								152.996	1000000	198.961	1000000		30.9819	1000000		30.9819	1000000		166.971	1000000		14.987	14.987			166.971	1000000
		PA(:/:)								152.996	1000000	198.961	1000000		30.9819	1000000		30.9819	1000000		166.971	1000000		14.987	14.987			166.971	1000000
		PA(:/:)								152.996	1000000	198.961	1000000		30.9819	1000000		30.9819	1000000		166.971	1000000		14.987	14.987			166.971	1000000
										152.996	1000000	198.961	1000000		30.9819	1000000		30.9819	1000000		166.971	1000000		14.987	14.987			166.971	1000000
										152.996	1000000	198.961	1000000		30.9819	1000000		30.9819	1000000		166.971	1000000		14.987	14.987			166.971	1000000
										152.996	1000000	198.961	1000000		30.9819	1000000		30.9819	1000000		166.971	1000000		14.987	14.987			166.971	1000000
										152.996	1000000	198.961	1000000		30.9819	1000000		30.9819	1000000		166.971	1000000		14.987	14.987			166.971	1000000
										152.996	1000000	198.961	1000000		30.9819	1000000		30.9819	1000000		166.971	1000000		14.987	14.987			166.971	1000000
										152.996	1000000	198.961	1000000		30.9819	1000000		30.9819	1000000		166.971	1000000		14.987	14.987			166.971	1000000
										152.996	1000000	198.961	1000000		30.9819	1000000		30.9819	1000000		166.971	1000000		14.987	14.987			166.971	1000000
										152.996	1000000	198.961	1000000		30.9819	1000000		30.9819	1000000		166.971	1000000		14.987	14.987			166.971	1000000
										152.996	1000000	198.961	1000000		30.9819	1000000		30.9819	1000000		166.971	1000000		14.987	14.987			166.971	1000000
										152.996	1000000	198.961	1000000		30.9819	1000000		30.9819	1000000		166.971	1000000		14.987	14.987			166.971	1000000
										152.996	1000000	198.961	1000000		30.9819	1000000		30.9819	1000000		166.971	1000000		14.987	14.987			166.971	1000000
										152.996	1000000	198.961	1000000		30.9819	1000000		30.9819	1000000		166.971	1000000		14.987	14.987			166.971	1000000
										152.996	1000000	198.961	1000000		30.9819	1000000		30.9819	1000000		166.971	1000000		14.987	14.987			166.971	1000000
										152.996	1000000	198.961	1000000		30.9819	1000000		30.9819	1000000		166.971	1000000		14.987	14.987			166.971	1000000

[truncated: 3 more sheets: Cer, GalCer, SM]
