# Supplementary material for: Lipid Annotation by Combination of UHPLC-HRMS (MS), Molecular Networking, and Retention Time Prediction: Application to a Lipidomic Study of In Vitro Models of Dry Eye Disease
Source: Metabolites. 2020 May 29;10(6):225. doi: 10.3390/metabo10060225 (PMC7345884; doi:10.3390/metabo10060225)
Supplement: Supplementary file 1 [file metabolites-10-00225-s001.zip › metabolites-785502-supplementary/Supplementary_tR_prediction_model.xlsx]

## Sheet: PC
			SN2		SN1
Origine	tR	ID	NC	NI	NC	NI		ECN Fit 1.5		TR theo	Delta
Standard	6.45236	PC(16:0/16:0)	16	0	16	0		32		6.4351	0.268176
Standard	6.50365	PC(16:0/16:0)	16	0	16	0		32		6.4351	1.06521
Standard	6.54539	PC(16:0/18:1)	16	0	18	1		32.5		6.5357	0.148288
Standard	6.52212	PC(16:0/18:1)	16	0	18	1		32.5		6.5357	0.20772
Standard	6.5101	PC(16:0/18:1)	16	0	18	1		32.5		6.5357	0.391679
Standard	6.12016	PC(16:0/18:2)	16	0	18	2		31		6.2339	1.82457
Standard	6.11315	PC(16:0/18:2)	16	0	18	2		31		6.2339	1.93705
Standard	6.07889	PC(16:0/18:2)	16	0	18	2		31		6.2339	2.4866
Standard	6.95799	PC(17:0/17:0)	17	0	17	0		34		6.8375	1.76222
Standard	6.95632	PC(17:0/17:0)	17	0	17	0		34		6.8375	1.73784
Standard	6.98893	PC(18:0/18:1)	18	0	18	1		34.5		6.9381	0.732683
Standard	6.60004	PC(18:0/18:2)	18	0	18	2		33		6.6363	0.546401
Standard	6.61787	PC(18:0/20:4)	18	0	20	4		32		6.4351	2.84014
Standard	8.14075	PC(22:1/22:1)	22	1	22	1		41		8.2459	1.27512
Standard	7.42	PC(20:1/20:1)	20	1	20	1		37		7.4411	0.28356
HCE cells	8.1333	PC(22:1/22:1)	22	1	22	1		41		8.2459	1.36558
HCE cells	8.14075	PC(22:1/22:1)	22	1	22	1		41		8.2459	1.27512
HCE cells	8.09589	PC(22:1/22:1)	22	1	22	1		41		8.2459	1.81918
HCE cells	6.2268	PC(18:2/18:1)	18	2	18	1		31.5		6.3345	1.7002
HCE cells	6.61787	PC(18:0/20:4)	18	0	20	4		32		6.4351	2.84014
HCE cells	6.60004	PC(18:0/18:2)	18	0	18	2		33		6.6363	0.546401
HCE cells	6.98893	PC(18:0/18:1)	18	0	18	1		34.5		6.9381	0.732683
HCE cells	6.95632	PC(17:0/17:0)	17	0	17	0		34		6.8375	1.73784
HCE cells	6.96829	PC(17:0/17:0)	17	0	17	0		34		6.8375	1.91288
HCE cells	6.95799	PC(17:0/17:0)	17	0	17	0		34		6.8375	1.76222
HCE cells	5.81818	PC(16:1/18:2)	16	1	18	2		29.5		5.9321	1.92045
HCE cells	5.74073	PC(16:1/18:2)	16	1	18	2		29.5		5.9321	3.22606
HCE cells	5.46842	PC(14:0/16:1)	14	0	16	1		28.5		5.7309	4.58006
HCE cells	6.07889	PC(16:0/18:2)	16	0	18	2		31		6.2339	2.4866
HCE cells	6.11315	PC(16:0/18:2)	16	0	18	2		31		6.2339	1.93705
HCE cells	6.12016	PC(16:0/18:2)	16	0	18	2		31		6.2339	1.82457
HCE cells	6.5101	PC(16:0/18:1)	16	0	18	1		32.5		6.5357	0.391679
HCE cells	6.52212	PC(16:0/18:1)	16	0	18	1		32.5		6.5357	0.20772
HCE cells	6.54539	PC(16:0/18:1)	16	0	18	1		32.5		6.5357	0.148288
HCE cells	6.50365	PC(16:0/16:0)	16	0	16	0		32		6.4351	1.06521
HCE cells	6.45236	PC(16:0/16:0)	16	0	16	0		32		6.4351	0.268176
HCE cells	5.89167	PC(16:0/14:0)	16	0	14	0		30		6.0327	2.3377
HCE cells	5.9016	PC(16:0/14:0)	16	0	14	0		30		6.0327	2.17309
HCE cells	7.89203	PC(16:1/22:0)	16	1	22	0		36.5		7.3405	7.51353	WRONG PE(22:0/18:1)

## Sheet: PE
Origine	tR	ID		SN2		SN1		ECN Fit 1.25		TR theo	Delta
				NC	NI	NC	NI
Standard	5.45	PE 14:0/14:0		14	0	14	0	28		5.3484	1.89963
Standard	6.57	PE 16:0/16:0		16	0	16	0	32		6.3832	2.92643
Standard	7.47	PE 18:0/18:0		18	0	18	0	36		7.418	0.700998
Standard	6.63	PE(16:0/18:1)		16	0	18	1	32.75		6.57722	0.80239
Standard	7.07	PE(18:0/18:1)		18	0	18	1	34.75		7.09462	0.347094
Standard	5.56	PE(16:1/16:1)		16	1	16	1	29.5		5.73645	3.07594
Standard	6.68	PE(18:0/18:2)		18	0	18	2	33.5		6.77125	1.34761
Standard	6.18	PE(18:1/16:1)		18	1	16	1	31.5		6.25385	1.18087
Standard	6.68	PE(18:1/18:1)		18	1	18	1	33.5		6.77125	1.34761
Standard	6.43	PE(17:0/20:4)		17	0	20	4	32		6.3832	0.733175
Standard	6.67	PE(18:0/20:4)		18	0	20	4	33		6.6419	0.423072
HCE cells	5.94513	PE(17:1/16:1)		17	1	16	1	30.5		5.99515	0.83427
HCE cells	8.52871	PE(26:0/18:1)		26	0	18	1	42.75		9.16422	6.93478
HCE cells	5.43979	PE(14:0/14:0)		14	0	14	0	28		5.3484	1.70874
HCE cells	6.1886	PE(18:1/16:1)		18	1	16	1	31.5		6.25385	1.04333
HCE cells	6.27437	PE(18:1/20:4)		18	1	20	4	31.75		6.31853	0.698798
HCE cells	8.22145	PE(24:0/18:1)		24	0	18	1	40.75		8.64682	4.91939
HCE cells	7.56869	PE(22:1/18:1)		22	1	18	1	37.5		7.80605	3.04072
HCE cells	6.50746	PE(18:0/22:6)		18	0	22	6	32.5		6.51255	0.078225
HCE cells	6.88156	PE(18:0/20:3)		18	0	20	3	34.25		6.96527	1.20193
HCE cells	6.14708	PE(16:0/16:1)		16	0	16	1	30.75		6.05982	1.43996
HCE cells	6.20109	PE(16:0/20:4)		16	0	20	4	31		6.1245	1.25048
HCE cells	6.61236	PE(18:1/16:0)		18	1	16	0	32.75		6.57722	0.534159
HCE cells	6.45403	PE(17:0/20:4)		17	0	20	4	32		6.3832	1.10958
HCE cells	6.68599	PE(18:0/20:4)		18	0	20	4	33		6.6419	0.663813
HCE cells	7.09786	PE(18:0/18:1)		18	0	18	1	34.75		7.09462	0.0456136
HCE cells	5.96308	PE(16:0/16:2)		16	0	16	2	29.5		5.73645	3.95074
HCE cells	6.567	PE(16:0/16:0)		16	0	16	0	32		6.3832	2.87936
HCE cells	7.47838	PE(18:0/18:0)		18	0	18	0	36		7.418	0.814025
HCE cells	7.89	PE(22:0/18:1)		22	0	18	1	38.75		8.12942	2.94517

## Sheet: PE-P or PE-O
			SN2		SN1
Origine	tR	Name	NC	NI	NC	NI	ECN Fit 1.35		TR theo	Delta
Standard	6.87	PE-P(18:0/20:4)	18	0	20	4	32.6		6.88714	0.24887
Standard	6.75	PE-P(18:0/22:6)	18	0	22	6	31.9		6.72376	-0.390258
HCE cells	6.4	PE-P(16:0/16:1)	16	0	16	1	30.65		6.43201	0.497667
HCE cells	6.44	PE-P(16:0/20:4)	16	0	20	4	30.6		6.42034	-0.306214
HCE cells	6.33	PE-P(16:0/22:6)	16	0	22	6	29.9		6.25696	-1.16734
HCE cells	7.3	PE-P(18:0/16:0)	18	0	16	0	34		7.2139	-1.19353
HCE cells	6.49	PE-P(18:1/16:1)	18	1	16	1	31.3		6.58372	1.42351
HCE cells	6.93	PE-P(18:1/18:1)	18	1	18	1	33.3		7.05052	1.70938
HCE cells	6.36	PE-P(18:1/22:6)	18	1	22	6	30.55		6.40867	0.75944
HCE cells	6.53081	PE-O(16:0/20:4)	16	0	20	4	30.6		6.42034	-1.7206
HCE cells	6.89921	PE-O(18:0/22:6)	18	0	22	6	31.9		6.72376	-2.60947
HCE cells	6.85462	PE-P(16:0/16:0)	16	0	16	0	32		6.7471	-1.5936
HCE cells	6.43305	PE-P(16:0/16:1)	16	0	16	1	30.65		6.43201	-0.0162123
HCE cells	6.44874	PE-P(16:0/20:4)	16	0	20	4	30.6		6.42034	-0.442332
HCE cells	6.29426	PE-P(16:0/22:6)	16	0	22	6	29.9		6.25696	-0.596207
HCE cells	6.70846	PE-P(17:1/18:1)	17	1	18	1	32.3		6.81712	1.59393
HCE cells	7.2979	PE-P(18:0/16:0)	18	0	16	0	34		7.2139	-1.16437
HCE cells	7.07347	PE-P(18:0/20:3)	18	0	20	3	33.95		7.20223	1.78779
HCE cells	6.49224	PE-P(18:1/16:1)	18	1	16	1	31.3		6.58372	1.38956
HCE cells	6.9282	PE-P(18:1/18:1)	18	1	18	1	33.3		7.05052	1.73489
HCE cells	6.35909	PE-P(18:1/22:6)	18	1	22	6	30.55		6.40867	0.773563
HCE cells	6.9321	PE(P-18:0/20:4)	18	0	20	4	32.6		6.88714	-0.652771
HCE cells	6.81248	PE(P-18:0/22:6)	18	0	22	6	31.9		6.72376	-1.31949
HCE cells	6.53493	PE(P-18:1/22:5)	18	1	22	5	31.9		6.72376	2.80839
HCE cells	7.32	PE-P(18:0/24:5)	18	0	24	5	35.25		7.50565	2.47347
HCE cells	7.18	PE-P(18:1/22:3)	18	1	22	3	34.6		7.35394	2.36526
HCE cells	7.55	PE-P(18:0/22:3)	18	0	22	3	35.95		7.66903	1.55209
HCE cells	6.53	PE-O(16:0/20:4)	16	0	20	4	30.6		6.42034	-1.70801
HCE cells	6.5	PE-O(18:0/20:5)	18	0	20	5	31.25		6.57205	1.09631
HCE cells	6.9	PE-O(18:0/22:6)	18	0	22	6	32.2		6.79378	-1.56349
HCE cells	6.52	PE-O(18:2/22:5)	18	2	22	5	30.55		6.40867	-1.73718

## Sheet: PS
			SN2		SN1
Origine	tR	ID	NC	NI	NC	NI	ECN Fit 1.3		TR theo	Delta
Standard	5.55591	PS(16:0/16:0)	16	0	16	0	32		5.4546	1.85727
Standard	4.28704	PS 14:0/14:0	14	0	14	0	28		4.2694	0.413212
Standard	4.30199	PS 14:0/14:0	14	0	14	0	28		4.2694	0.763378
Standard	3.35137	PS(12:0/13:0)	12	0	13	0	25		3.3805	0.861559
Standard	6.13538	PS(17:0/17:0)	17	0	17	0	34		6.0472	1.45823
Standard	5.16395	PS(16:0/18:2)	16	0	18	2	31.4		5.27682	2.13907
Standard	6.16123	PS 18:0/18:1	18	0	18	1	34.7		6.25461	1.49303
HCE cells	5.60129	PS(16:0/16:0)	16	0	16	0	32		5.4546	2.68934
HCE cells	5.14214	PS(16:0/16:1)	16	0	16	1	30.7		5.06941	1.43477
HCE cells	5.99776	PS(16:0/18:0)	16	0	18	0	34		6.0472	0.817611
HCE cells	5.68499	PS(16:0/18:1)	16	0	18	1	32.7		5.66201	0.405929
HCE cells	5.30998	PS(16:0/18:2)	16	0	18	2	31.4		5.27682	0.628367
HCE cells	5.39513	PS(16:0/20:3)	16	0	20	3	32.1		5.48423	1.62472
HCE cells	4.79873	PS(16:0/20:5)	16	0	20	5	29.5		4.71385	1.80065
HCE cells	5.91393	PS(17:0/18:1)	17	0	18	1	33.7		5.95831	0.744833
HCE cells	6.6	PS(18:0/18:0)	18	0	18	0	36		6.6398	0.599416
HCE cells	6.22385	PS(18:0/18:1)	18	0	18	1	34.7		6.25461	0.491871
HCE cells	6.20489	PS(18:1/20:1)	18	1	20	1	35.4		6.46202	3.97911
HCE cells	6.29537	PS(18:0/20:2)	18	0	20	2	35.4		6.46202	2.57898
HCE cells	6.05819	PS(18:0/20:3)	18	0	20	3	34.1		6.07683	0.306757
HCE cells	5.7297	PS(18:0/20:4)	18	0	20	4	32.8		5.69164	0.668684
HCE cells	5.97453	PS(18:1/19:1)	18	1	19	1	34.4		6.16572	3.1009
HCE cells	6.77454	PS(18:1/20:0)	18	1	20	0	36.7		6.84721	1.06134
HCE cells	7.17427	PS(18:1/22:0)	18	1	22	0	38.7		7.43981	3.56916
HCE cells	6.72567	PS(18:1/22:1)	18	1	22	1	37.4		7.05462	4.66284
HCE cells	7.1437	PS(18:1/24:1)	18	1	24	1	39.4		7.64722	6.58437

## Sheet: PG
			SN2		SN1
Origin	tR	Name	NC	NI	NC	NI	ECN Fit 1.5		TR theo	Delta
Standard	3.1219	PG(12:0/12:0)	12	0	12	0	24		3.142	0.63972
Standard	4.434	PG(14:0/14:0)	14	0	14	0	28		4.296	3.21229
Standard	5.5891	PG(16:0/16:0)	16	0	16	0	32		5.45	2.55229
Standard	6.5348	PG(18:0/18:0)	18	0	18	0	36		6.604	1.04785
Standard	6.1398	PG(18:1/18:0)	18	1	18	0	34.5		6.17125	0.509621
Standard	3.33	PG(12:0/13:0)	12	0	13	0	25		3.4305	2.9296
Standard	5.59	PG(16:0/18:1)	16	0	18	1	32.5		5.59425	0.0759709
Standard	6.02	PG(17:0/17:0)	17	0	17	0	34		6.027	0.116144
Standard	5.73	PG(18:0/18:2)	18	0	18	2	33		5.7385	0.148122
Standard	4.84	PG(18:2/18:2)	18	2	18	2	30		4.873	0.677201
HCE Cells	4.86585	PG(18:1/22:6)	18	1	22	6	29.5		4.72875	2.89926
HCE Cells	6.19027	PG(18:1/18:0)	18	1	18	0	34.5		6.17125	0.308224
HCE Cells	5.79693	PG(18:0/18:2)	18	0	18	2	33		5.7385	1.01824
HCE Cells	6.55385	PG(18:0/18:0)	18	0	18	0	36		6.604	0.759388
HCE Cells	5.67509	PG(16:0/18:1)	16	0	18	1	32.5		5.59425	1.44497
HCE Cells	5.6096	PG(16:0/16:0)	16	0	16	0	32		5.45	2.92844

## Sheet: PI
			SN2		SN1
Origine	tR	ID	NC	NI	NC	NI	ECN Fit 1.3		TR theo	Delta
Standard	6.46	PI(18:0/18:0)	18	0	18	0	36		6.4733	0.205459
Standard	5.68	PI(18:0/20:4)	18	0	20	4	32.8		5.64866	0.554822
Standard	5.52	PI(16:0/16:0)	16	0	16	0	32		5.4425	1.42398
Standard	5.27	PI(15:0/18:1)	15	0	18	1	31.7		5.36519	1.77421
HCE cells	5.52326	PI(16:0/16:0)	16	0	16	0	32		5.4425	1.48396
HCE cells	5.74765	PI(16:0/18:0)	16	0	18	0	34		5.9579	3.52887
HCE cells	5.69178	PI(16:0/20:2)	16	0	20	2	33.4		5.80328	1.92129
HCE cells	5.42738	PI(16:0/20:3)	16	0	20	3	32.1		5.46827	0.747741
HCE cells	6.47899	PI(18:0/18:0)	18	0	18	0	36		6.4733	0.0879253
HCE cells	5.23156	PI(18:0/20:5)	18	0	20	5	31.5		5.31365	1.54482
HCE cells	6.00671	PI(18:0/22:4)	18	0	22	4	34.8		6.16406	2.55265
HCE cells	5.56011	PI(18:0/22:6)	18	0	22	6	32.2		5.49404	1.20249
HCE cells	5.57862	PI(18:1/16:0)	18	1	16	0	32.7		5.62289	0.787325
HCE cells	6.10355	PI(18:1/18:0)	18	1	18	0	34.7		6.13829	0.566016
HCE cells	4.79912	PI(18:1/20:5)	18	1	20	5	30.2		4.97864	3.60584

## Sheet: PA
			SN2		SN1
Origine	tR	ID	NC	NI	NC	NI	ECN Fit 1.3		TR theo	Delta
Standard	3.54	PA(12:0/13:0)	12	0	13	0	25		3.6653	3.41855
Standard	5.87	PA(16:0/18:1)	16	0	18	1	32.8		5.99672	2.11316
Standard	6.85	PA(18:0/18:0)	18	0	18	0	36		6.9532	1.48421
Standard	5.91	PA 16:0/16:0	16	0	16	0	32		5.7576	2.64694
Standard	4.69	PA 14:0/14:0	14	0	14	0	28		4.562	2.80579
Standard	6.43	PA 17:0/17:0	17	0	17	0	34		6.3554	1.1738
HCE cells	5.87	PA(16:0/18:1)	16	0	18	1	32.8		5.99672	2.11316
HCE cells	6.85	PA(18:0/18:0)	18	0	18	0	36		6.9532	1.48421
HCE cells	5.91	PA 16:0/16:0	16	0	16	0	32		5.7576	2.64694
HCE cells	4.69	PA 14:0/14:0	14	0	14	0	28		4.562	2.80579

## Sheet: Cer
			Sphinganine core		FA chain
Origin	tR	Name	NC	NI	NC	NI	ECN 2		TR theo	Delta
Standard	7.86	Cer(d18:1/24:1)	18	1	24	1	38		7.8956	0.450884
Standard	7.08	Cer(d18:1/18:0)	18	1	18	0	34		7.0852	0.0733924
Standard	5.97	Cer(d18:1/14:0)	18	1	14	0	30		6.006	0.599401
Standard	6.55	Cer(d18:1/16:0)	18	1	16	0	32		6.5792	0.443823
Standard	5.36	Cer(d18:1/12:0)	18	1	12	0	28		5.3656	0.104369
HCE cells	7.96439	Cer(d18:2/26:1)	18	2	26	1	38		7.8956	0.871184
HCE cells	7.60672	Cer(d18:2/24:1)	18	2	24	1	36		7.524	1.09937
HCE cells	7.57758	Cer(d18:2/22:0)	18	2	22	0	36		7.524	0.712055
HCE cells	6.71064	Cer(d18:2/18:0)	18	2	18	0	32		6.5792	1.99775
HCE cells	6.13878	Cer(d18:2/16:0)	18	2	16	0	30		6.006	2.21072
HCE cells	8.25955	Cer(d18:1/26:1)	18	1	26	1	40		8.2	0.726253
HCE cells	8.60138	Cer(d18:1/26:0)	18	1	26	0	42		8.4372	1.9459
HCE cells	7.95531	Cer(d18:1/24:1)	18	1	24	1	38		7.8956	0.75627
HCE cells	7.92673	Cer(d18:1/24:1)	18	1	24	1	38		7.8956	0.394266
HCE cells	7.92437	Cer(d18:1/24:1)	18	1	24	1	38		7.8956	0.36442
HCE cells	8.29443	Cer(d18:1/24:0)	18	1	24	0	40		8.2	1.15163
HCE cells	7.76124	Cer(d18:1/23:1)	18	1	23	1	37		7.7182	0.557605
HCE cells	8.15158	Cer(d18:1/23:0)	18	1	23	0	39		8.0562	1.18393
HCE cells	7.95485	Cer(d18:1/22:0)	18	1	22	0	38		7.8956	0.75048
HCE cells	6.05319	Cer(d18:1/14:0)	18	1	14	0	30		6.006	0.78568
HCE cells	5.44374	Cer(d18:1/12:0)	18	1	12	0	28		5.3656	1.45628
HCE cells	6.71866	Cer(d18:0/16:0)	18	0	16	0	34		7.0852	5.17332
HCE cells	7.15995	Cer(18:1/18:0)	18	1	18	0	34		7.0852	1.05505
HCE cells	7.12445	Cer(18:1/18:0)	18	1	18	0	34		7.0852	0.553906
HCE cells	6.59024	Cer(18:1/16:0)	18	1	16	0	32		6.5792	0.167869

## Sheet: SM
			SN2		SN1
Origine	tR	ID	NC	NI	NC	NI	ECN		theoretical tR	Delta
Standard	7.42572	SM(d18:1/24:1)	18	1	24	1	38		7.4518	0.350015
Standard	4.56814	SM(d18:1/12:0)	18	1	12	0	28		4.5758	0.167343
Standard	5.23491	SM(d18:1/14:0)	18	1	14	0	30		5.263	0.533684
Standard	5.88998	SM(d18:1/16:0)	18	1	16	0	32		5.8942	0.0716335
Standard	6.44954	SM(d18:1/18:0)	18	1	18	0	34		6.4694	0.306908
Standard	7.83468	SM(d18:1/24:0)	18	1	24	0	40		7.859	0.309459
HCE cells	7.43483	SM(d18:1:22:0)	18	1	22	0	38		7.4518	0.227741
HCE cells	7.45299	SM(d18:1:22:0)	18	1	22	0	38		7.4518	0.0159544
HCE cells	5.36112	SM(d18:1:17:1)	18	1	17	1	31		5.5856	4.01895
HCE cells	7.83468	SM(d18:1/24:0)	18	1	24	0	40		7.859	0.309459
HCE cells	7.83175	SM(d18:1/24:0)	18	1	24	0	40		7.859	0.346699
HCE cells	7.84631	SM(d18:1/24:0)	18	1	24	0	40		7.859	0.161516
HCE cells	7.45778	SM(d18:1/22:0)	18	1	22	0	38		7.4518	0.0802798
HCE cells	7.44474	SM(d18:1/22:0)	18	1	22	0	38		7.4518	0.0947198
HCE cells	6.1382	SM(d18:1/18:1)	18	1	18	1	32		5.8942	4.1396
HCE cells	6.44954	SM(d18:1/18:0)	18	1	18	0	34		6.4694	0.306908
HCE cells	6.48061	SM(d18:1/18:0)	18	1	18	0	34		6.4694	0.173252
HCE cells	6.46399	SM(d18:1/18:0)	18	1	18	0	34		6.4694	0.0836416
HCE cells	5.37948	SM(d18:1/16:1)	18	1	16	1	30		5.263	2.21314
HCE cells	5.88998	SM(d18:1/16:0)	18	1	16	0	32		5.8942	0.0716335
HCE cells	5.89164	SM(d18:1/16:0)	18	1	16	0	32		5.8942	0.0434514
HCE cells	5.87708	SM(d18:1/16:0)	18	1	16	0	32		5.8942	0.290434
HCE cells	5.23491	SM(d18:1/14:0)	18	1	14	0	30		5.263	0.533684
HCE cells	5.23298	SM(d18:1/14:0)	18	1	14	0	30		5.263	0.570478
HCE cells	5.24223	SM(d18:1/14:0)	18	1	14	0	30		5.263	0.394717
HCE cells	4.53438	SM(d18:1/12:0)	18	1	12	0	28		4.5758	0.905188
HCE cells	4.56814	SM(d18:1/12:0)	18	1	12	0	28		4.5758	0.167343
HCE cells	6.12	SM(d18:0/16:0)	18	0	16	0	34		6.4694	5.40081
HCE cells	7.41588	SM(18:1/24:1)	18	1	24	1	38		7.4518	0.482
HCE cells	7.41873	SM(18:1/24:1)	18	1	24	1	38		7.4518	0.443815
HCE cells	7.42371	SM(18:1/24:1)	18	1	24	1	38		7.4518	0.376953
HCE cells	7.42572	SM(18:1/24:1)	18	1	24	1	38		7.4518	0.350015

## Sheet: HexCer
			SN2		SN1
Origine	tR	ID	NC	NI	NC	NI	ECN 2		TR theo	Delta
Standard	6.62	GalCer(18:1/18:0)	18	1	18	0	34		6.5815	-0.584973
Standard	7.48	GalCer(18:1/24:1)	18	1	24	1	38		7.4319	-0.64721
HCE cells	6.14	HexCer(18:1/16:0)	18	1	16	0	32		6.1059	-0.558476
HCE cells	7.90914	HexCer(18:1/26:1)	18	1	26	1	40		7.8067	-1.31223
HCE cells	7.92848	HexCer(18:1/24:0)	18	1	24	0	40		7.8067	-1.56
HCE cells	7.76515	HexCer(18:1/23:0)	18	1	23	0	39		7.6235	-1.85804
HCE cells	7.58528	HexCer(18:1/22:0)	18	1	22	0	38		7.4319	-2.06382
HCE cells	6.14077	HexCer(18:1/16:0)	18	1	16	0	32		6.1059	-0.571051
HCE cells	7.53628	HexCer(18:1/24:1)	18	1	24	1	38		7.4319	-1.40452
HCE cells	7.5377	GalCer(18:1/24:1)	18	1	24	1	38		7.4319	-1.42356
HCE cells	6.64732	GalCer(18:1/18:0)	18	1	18	0	34		6.5815	-1.00008
